# Supplementary material for: Shiga Toxin Uptake and Sequestration in Extracellular Vesicles Is Mediated by Its B-Subunit
Source: Toxins (Basel). 2020 Jul 10;12(7):449. doi: 10.3390/toxins12070449 (PMC7404996; doi:10.3390/toxins12070449)
Supplement: Supplementary file 1 [file toxins-12-00449-s001.zip]

Archive with 5 entries (4 files):
- toxins-841625-supplementary/
- toxins-841625-supplementary/Supplementary video 1.pptx
- toxins-841625-supplementary/Supplementary video 2.pptx
- toxins-841625-supplementary/Supplementary video 3.pptx
- toxins-841625-supplementary/toxins-841625 - supplementary.docx
